# Supplementary material for: Shared Dosimetry Error in Epidemiological Dose-Response Analyses
Source: PLoS One. 2015 Mar 23;10(3):e0119418. doi: 10.1371/journal.pone.0119418 (PMC4370375; doi:10.1371/journal.pone.0119418)
Supplement: S1 Dataset — (TXT) [file pone.0119418.s001.txt]

0
0.00
0.00
0.00
0.00
0.00
0.00
0.00
0.00
0.00
0.00
0.00
0.00
0.00
0.00
0.00
0.00
0.00
0.00
0.00
0.00
0.00
0.00
0.00
0.00
0.00
0.00
0.00
0.00
0.00
0.00
0.00
0.00
0.00
0.00
0.00
0.00
0.00
0.00
0.00
0.00
0.00
0.00
0.00
0.00
0.00
0.00
0.00
0.00
0.00
0.00
0.00
0.00
0.00
0.00
0.00
0.00
0.00
0.00
0.00
0.00
0.00
0.00
0.00
0.00
0.00
0.00
0.00
0.00
0.00
0.00
0.00
0.00
0.00
0.00
0.00
0.00
0.00
0.00
0.00
0.00
0.00
0.00
0.00
0.00
0.00
0.00
0.00
0.00
0.00
0.00
0.00
0.00
0.00
0.00
0.00
0.00
0.00
0.00
0.00
0.00
0.00
0.00
0.00
0.00
0.00
0.00
0.00
0.00
0.00
0.00
0.00
0.00
0.00
0.00
0.00
0.00
0.00
0.00
0.00
0.00
0.00
0.00
0.00
0.00
0.00
0.00
0.00
0.00
0.00
0.00
0.00
0.00
0.00
0.00
0.00
0.00
0.00
0.00
0.00
0.00
0.00
0.00
0.00
0.00
0.00
0.00
0.00
0.00
0.00
0.00
0.00
0.00
0.00
0.00
0.00
0.00
0.00
0.00
0.00
0.00
0.00
0.00
0.00
0.00
0.00
0.00
0.00
0.00
0.00
0.00
0.00
0.00
0.00
0.00
0.00
0.00
0.00
0.00
0.00
0.00
0.00
0.00
0.00
0.00
0.00
0.00
0.00
0.00
0.00
0.00
0.00
0.00
0.00
0.00
0.00
0.00
0.00
0.00
0.00
0.00
0.00
0.00
0.00
0.00
0.00
0.00
0.00
0.00
0.00
0.00
0.00
0.00
0.00
0.00
0.00
0.00
0.00
0.00
0.00
0.00
0.00
0.00
0.00
0.00
0.00
0.00
0.00
0.00
0.00
0.00
0.00
0.00
0.00
0.00
0.00
0.00
0.00
0.00
0.00
0.00
0.00
0.00
0.00
0.00
0.00
0.00
0.00
0.00
0.00
0.00
0.00
0.00
0.00
0.00
0.00
0.00
0.00
0.00
0.00
0.00
0.01
0.01
0.01
0.01
0.01
0.01
0.01
0.01
0.01
0.01
0.01
0.01
0.01
0.01
0.01
0.01
0.01
0.01
0.01
0.01
0.01
0.01
0.01
0.01
0.01
0.01
0.01
0.01
0.01
0.02
0.02
0.02
0.02
0.02
0.02
0.02
0.02
0.03
0.03
0.03
0.03
0.03
0.03
0.03
0.03
0.03
0.03
0.04
0.04
0.04
0.04
0.04
0.04
0.04
0.04
0.04
0.04
0.04
0.04
0.04
0.04
0.04
0.04
0.04
0.04
0.04
0.04
0.04
0.04
0.04
0.04
0.04
0.04
0.04
0.04
0.04
0.04
0.04
0.04
0.04
0.04
0.04
0.04
0.05
0.05
0.05
0.05
0.05
0.05
0.05
0.05
0.05
0.05
0.05
0.05
0.06
0.06
0.06
0.06
0.06
0.06
0.06
0.06
0.06
0.06
0.06
0.06
0.06
0.06
0.06
0.06
0.06
0.06
0.06
0.06
0.06
0.06
0.06
0.06
0.06
0.06
0.06
0.06
0.06
0.06
0.06
0.06
0.06
0.06
0.06
0.06
0.06
0.07
0.07
0.07
0.07
0.07
0.07
0.07
0.07
0.07
0.07
0.07
0.08
0.08
0.08
0.08
0.08
0.08
0.08
0.08
0.08
0.08
0.08
0.08
0.08
0.09
0.09
0.09
0.09
0.09
0.09
0.09
0.09
0.09
0.09
0.09
0.09
0.09
0.09
0.09
0.09
0.09
0.09
0.10
0.10
0.10
0.10
0.10
0.10
0.10
0.10
0.10
0.10
0.10
0.10
0.10
0.10
0.10
0.10
0.10
0.10
0.10
0.10
0.10
0.10
0.10
0.10
0.10
0.10
0.10
0.10
0.10
0.10
0.10
0.10
0.11
0.11
0.11
0.11
0.11
0.11
0.11
0.11
0.11
0.11
0.11
0.11
0.11
0.11
0.11
0.11
0.11
0.12
0.12
0.12
0.12
0.12
0.12
0.12
0.12
0.12
0.12
0.12
0.12
0.13
0.13
0.13
0.13
0.13
0.13
0.13
0.13
0.13
0.13
0.13
0.13
0.13
0.13
0.13
0.13
0.13
0.14
0.14
0.14
0.14
0.14
0.14
0.14
0.15
0.15
0.15
0.15
0.15
0.15
0.15
0.15
0.15
0.15
0.16
0.16
0.16
0.16
0.16
0.16
0.16
0.16
0.16
0.16
0.17
0.17
0.17
0.17
0.17
0.17
0.17
0.17
0.17
0.17
0.17
0.17
0.17
0.17
0.17
0.17
0.18
0.18
0.18
0.18
0.18
0.18
0.19
0.19
0.19
0.19
0.19
0.19
0.19
0.19
0.19
0.19
0.20
0.20
0.20
0.20
0.20
0.20
0.20
0.20
0.20
0.20
0.20
0.20
0.20
0.20
0.20
0.20
0.20
0.20
0.20
0.20
0.20
0.20
0.20
0.20
0.21
0.21
0.21
0.21
0.21
0.21
0.21
0.21
0.21
0.21
0.21
0.21
0.21
0.21
0.21
0.21
0.21
0.21
0.21
0.21
0.21
0.21
0.21
0.21
0.21
0.22
0.22
0.22
0.22
0.22
0.22
0.22
0.22
0.22
0.22
0.22
0.22
0.22
0.22
0.23
0.23
0.23
0.23
0.23
0.23
0.23
0.23
0.23
0.23
0.23
0.23
0.23
0.23
0.23
0.23
0.23
0.23
0.23
0.23
0.23
0.23
0.23
0.23
0.23
0.24
0.24
0.24
0.24
0.24
0.24
0.24
0.24
0.24
0.24
0.24
0.24
0.24
0.24
0.24
0.24
0.24
0.24
0.24
0.24
0.25
0.25
0.25
0.25
0.25
0.25
0.25
0.25
0.25
0.25
0.25
0.25
0.25
0.25
0.25
0.26
0.26
0.26
0.26
0.26
0.26
0.26
0.26
0.26
0.26
0.26
0.26
0.26
0.26
0.26
0.26
0.26
0.26
0.26
0.26
0.26
0.26
0.27
0.27
0.27
0.27
0.27
0.27
0.27
0.27
0.27
0.27
0.27
0.27
0.27
0.27
0.27
0.27
0.27
0.27
0.27
0.27
0.27
0.27
0.27
0.28
0.28
0.28
0.28
0.28
0.28
0.28
0.28
0.28
0.28
0.28
0.28
0.28
0.28
0.28
0.28
0.28
0.28
0.28
0.29
0.29
0.29
0.29
0.29
0.29
0.29
0.29
0.29
0.29
0.29
0.29
0.29
0.29
0.29
0.29
0.30
0.30
0.30
0.30
0.30
0.30
0.30
0.30
0.30
0.30
0.30
0.30
0.30
0.30
0.30
0.30
0.30
0.30
0.31
0.31
0.31
0.31
0.31
0.31
0.31
0.31
0.31
0.31
0.31
0.32
0.32
0.32
0.32
0.32
0.32
0.32
0.32
0.32
0.32
0.32
0.32
0.32
0.32
0.32
0.32
0.32
0.32
0.32
0.33
0.33
0.33
0.33
0.33
0.33
0.34
0.34
0.34
0.34
0.34
0.34
0.34
0.34
0.34
0.34
0.34
0.34
0.35
0.35
0.35
0.35
0.35
0.35
0.35
0.35
0.35
0.35
0.35
0.35
0.35
0.35
0.36
0.36
0.36
0.36
0.36
0.36
0.36
0.36
0.36
0.36
0.36
0.36
0.36
0.36
0.36
0.36
0.36
0.36
0.37
0.37
0.37
0.37
0.37
0.37
0.38
0.38
0.38
0.38
0.38
0.38
0.38
0.38
0.39
0.39
0.39
0.40
0.40
0.40
0.40
0.40
0.40
0.40
0.40
0.40
0.40
0.40
0.41
0.41
0.41
0.41
0.41
0.42
0.42
0.42
0.42
0.42
0.42
0.42
0.42
0.42
0.42
0.42
0.43
0.43
0.43
0.43
0.43
0.43
0.43
0.43
0.43
0.43
0.44
0.44
0.44
0.44
0.45
0.45
0.45
0.45
0.46
0.46
0.47
0.47
0.47
0.47
0.47
0.47
0.47
0.48
0.48
0.48
0.48
0.48
0.48
0.48
0.49
0.49
0.49
0.49
0.49
0.49
0.49
0.49
0.49
0.49
0.49
0.49
0.49
0.50
0.50
0.50
0.50
0.50
0.50
0.50
0.50
0.51
0.51
0.51
0.51
0.51
0.52
0.52
0.52
0.52
0.52
0.52
0.52
0.52
0.52
0.53
0.53
0.53
0.53
0.53
0.53
0.53
0.54
0.54
0.54
0.54
0.54
0.54
0.54
0.54
0.54
0.54
0.54
0.54
0.54
0.55
0.55
0.55
0.56
0.56
0.57
0.57
0.57
0.57
0.58
0.58
0.58
0.58
0.58
0.58
0.58
0.58
0.58
0.58
0.58
0.58
0.58
0.58
0.58
0.58
0.58
0.58
0.59
0.59
0.59
0.59
0.59
0.59
0.59
0.59
0.59
0.59
0.59
0.59
0.60
0.60
0.60
0.60
0.60
0.60
0.60
0.61
0.61
0.61
0.61
0.61
0.61
0.61
0.61
0.62
0.62
0.62
0.62
0.62
0.62
0.63
0.63
0.64
0.64
0.64
0.64
0.64
0.64
0.64
0.64
0.64
0.64
0.65
0.65
0.65
0.65
0.66
0.66
0.66
0.66
0.66
0.66
0.66
0.66
0.66
0.66
0.66
0.67
0.67
0.67
0.67
0.67
0.67
0.67
0.67
0.67
0.67
0.67
0.68
0.68
0.68
0.68
0.68
0.69
0.69
0.69
0.69
0.69
0.69
0.69
0.69
0.69
0.70
0.70
0.70
0.70
0.70
0.70
0.70
0.70
0.70
0.70
0.70
0.70
0.71
0.71
0.71
0.71
0.71
0.71
0.71
0.71
0.71
0.71
0.72
0.72
0.72
0.72
0.72
0.72
0.72
0.72
0.72
0.72
0.72
0.72
0.72
0.72
0.73
0.73
0.73
0.73
0.73
0.73
0.73
0.73
0.73
0.74
0.74
0.74
0.74
0.74
0.74
0.75
0.75
0.76
0.76
0.76
0.76
0.76
0.76
0.76
0.76
0.77
0.77
0.77
0.77
0.78
0.78
0.78
0.78
0.78
0.78
0.78
0.78
0.79
0.79
0.79
0.80
0.80
0.80
0.82
0.82
0.82
0.82
0.83
0.83
0.83
0.83
0.83
0.83
0.83
0.83
0.84
0.85
0.85
0.85
0.85
0.86
0.86
0.86
0.86
0.87
0.87
0.87
0.88
0.88
0.89
0.89
0.89
0.90
0.90
0.90
0.91
0.91
0.91
0.91
0.91
0.91
0.92
0.92
0.93
0.93
0.93
0.93
0.93
0.93
0.94
0.95
0.95
0.95
0.95
0.96
0.96
0.96
0.96
0.96
0.97
0.97
0.98
0.98
0.98
0.99
0.99
0.99
1.00
1.00
1.00
1.00
1.00
1.00
1.00
1.00
1.00
1.00
1.00
1.00
1.00
1.00
1.00
1.00
1.01
1.01
1.02
1.02
1.02
1.02
1.02
1.03
1.03
1.03
1.03
1.03
1.03
1.03
1.03
1.04
1.04
1.04
1.04
1.04
1.04
1.04
1.05
1.05
1.05
1.06
1.06
1.06
1.07
1.07
1.07
1.07
1.07
1.08
1.08
1.09
1.09
1.09
1.09
1.10
1.10
1.10
1.10
1.10
1.11
1.11
1.11
1.12
1.12
1.12
1.12
1.12
1.12
1.12
1.13
1.13
1.14
1.14
1.14
1.14
1.15
1.16
1.16
1.16
1.16
1.16
1.16
1.16
1.16
1.17
1.17
1.17
1.17
1.17
1.18
1.18
1.18
1.18
1.18
1.18
1.18
1.19
1.19
1.19
1.19
1.19
1.21
1.21
1.22
1.22
1.23
1.23
1.24
1.24
1.24
1.24
1.24
1.25
1.25
1.25
1.25
1.25
1.26
1.26
1.27
1.27
1.28
1.28
1.29
1.29
1.29
1.30
1.30
1.30
1.30
1.30
1.30
1.30
1.30
1.30
1.30
1.30
1.30
1.30
1.30
1.30
1.30
1.30
1.30
1.30
1.30
1.31
1.31
1.33
1.33
1.34
1.34
1.34
1.34
1.35
1.35
1.35
1.35
1.36
1.36
1.36
1.37
1.38
1.38
1.38
1.39
1.39
1.41
1.41
1.41
1.41
1.41
1.41
1.41
1.42
1.44
1.44
1.44
1.44
1.44
1.44
1.44
1.45
1.46
1.46
1.46
1.46
1.47
1.47
1.48
1.50
1.50
1.50
1.50
1.51
1.51
1.51
1.51
1.52
1.53
1.55
1.56
1.57
1.58
1.58
1.60
1.63
1.64
1.64
1.67
1.69
1.69
1.69
1.70
1.71
1.71
1.72
1.73
1.73
1.75
1.76
1.77
1.78
1.78
1.80
1.80
1.80
1.81
1.82
1.82
1.82
1.85
1.88
1.88
1.90
1.90
1.90
1.90
1.92
1.93
1.93
1.97
2.03
2.04
2.06
2.07
2.09
2.09
2.12
2.15
2.18
2.20
2.20
2.20
2.20
2.20
2.20
2.20
2.20
2.20
2.20
2.20
2.20
2.20
2.20
2.20
2.20
2.20
2.20
2.20
2.20
2.20
2.20
2.20
2.20
2.20
2.20
2.20
2.20
2.20
2.20
2.20
2.20
2.20
2.20
2.20
2.20
2.20
2.20
2.20
2.20
2.20
2.20
2.20
2.20
2.20
2.20
2.20
2.20
2.21
2.21
2.21
2.22
2.23
2.26
2.36
2.36
2.36
2.40
2.40
2.40
2.40
2.40
2.40
2.40
2.40
2.40
2.40
2.40
2.40
2.40
2.42
2.42
2.43
2.44
2.48
2.49
2.50
2.50
2.50
2.50
2.51
2.51
2.52
2.54
2.59
2.61
2.63
2.68
2.68
2.70
2.74
2.75
2.77
2.77
2.77
2.77
2.78
2.78
2.79
2.80
2.81
2.82
2.86
2.87
2.87
2.89
2.90
2.90
2.90
2.90
2.90
2.91
2.94
2.96
2.96
2.97
3.00
3.00
3.00
3.00
3.00
3.00
3.00
3.01
3.07
3.07
3.09
3.09
3.09
3.10
3.10
3.10
3.10
3.10
3.10
3.10
3.10
3.14
3.16
3.25
3.25
3.27
3.27
3.31
3.32
3.32
3.34
3.34
3.35
3.36
3.37
3.37
3.39
3.41
3.41
3.42
3.43
3.43
3.43
3.45
3.45
3.45
3.46
3.47
3.49
3.50
3.50
3.52
3.52
3.53
3.53
3.55
3.57
3.60
3.61
3.63
3.65
3.66
3.67
3.70
3.70
3.70
3.74
3.74
3.77
3.79
3.88
3.94
3.96
3.99
4.02
4.05
4.09
4.14
4.15
4.25
4.27
4.32
4.35
4.38
4.41
4.44
4.55
4.59
4.70
4.70
4.70
4.70
4.70
4.70
4.70
4.70
4.70
4.70
4.70
4.70
4.70
4.70
4.70
4.70
4.75
4.76
4.80
4.81
4.82
4.83
4.84
4.84
4.85
4.87
4.90
4.90
4.94
5.01
5.03
5.03
5.04
5.04
5.07
5.10
5.10
5.10
5.10
5.24
5.27
5.40
5.71
5.89
5.90
5.98
6.03
6.08
6.25
6.26
6.35
6.42
6.46
6.59
7.00
7.22
7.61
7.80
8.34
8.61
4.90
18.35
19.92
0
0.00
